# Supplementary material for: Transcriptome Analysis Reveals Roles of Sucrose in Anthocyanin Accumulation in ‘Kuerle Xiangli’ (Pyrus sinkiangensis Yü)
Source: Genes (Basel). 2022 Jun 14;13(6):1064. doi: 10.3390/genes13061064 (PMC9222499; doi:10.3390/genes13061064)
Supplement: Supplementary file 1 [file genes-13-01064-s001.zip]

Archive with 2 entries (2 files):
- Supplementary  Figures.pdf
- Tables S1-S4.xlsx
